# Supplementary material for: Role of CTCF in Regulating SLC45A3-ELK4 Chimeric RNA
Source: PLoS One. 2016 Mar 3;11(3):e0150382. doi: 10.1371/journal.pone.0150382 (PMC4777538; doi:10.1371/journal.pone.0150382)
Supplement: S1 Table — (XLSX) [file pone.0150382.s007.xlsx]

## Sheet: Sheet1
	Forward Primer(5'-->3')	Reverse Primer(5'-->3')
qChIP-PCR
Insulator 1	GGAGGCATAGACCAGCACTC	CTCTTTCTGACCCCCTCTCC
insulator 2	TGACAATGCCGTAAGCTCAG	TGGAGATCTGCACACTACGC
ARE1	CTTCAGGTCTCAACGGCTTC	CCTTCATCAGCCCAGTCCTA
ARE2	TGGAACTTGTTGCAAGGAAA	TTTTACCAAAGCATGCAAACA
ARE3	TGGGGGCAAAAATAAATGAC	TGACGATAATGAGCAGCATTG
HS5	TAGCTGAAGCTGCTGTTATGACCAC	CCAGATGTCCTGTCCCTGTAAGGT
qRT-PCR with taqman probe
SLC45A3-ELK4	AACCAGCCTGCACGCGCT	TGCCCATCATTAGAGGTCCAACAG
SLC45A3-ELK4 probe	GCTATGGACAGTGCTATCACCCTGTGGC
qRT-PCR with SYBgreen
CTCF	GACCACACAAGTGCCATCTCTG	ATGTCGCAGTCTGGGCACTTGT
ZNF592-ALPK3	cagagccacatacctcagca	CTGAGCAATGATGGAGCAGA
MFGE8-HAPLN3	AGCTACGGTAACGATCAGTGG	gttggcgctgttggagtagt
PROM2-KCNIP3	AGGAGACTCAGCTCTTCCACA	gtgacaggagagaaggcaCA
TMED4-DDX56	GAGGCCAAGAAGCTGGTGTA	AAGTGGTGCCATGTGAGAGC
ADCK4-NUMBL	TGTGTCCTGCAGAAGTCCAG	GGCTCTGCCGTAACTTGTTC
AP5S1-MAVS	TCTTCGGTGCTGAGAAGTCA	TGCTCAGATTCTGGAGAGAGG
BAIAP2L2-SLC16A8	AACAGCAGCAGATCCAAGAA	CCTCTGAAGGACAACTGCTG
C14orf80-TMEM121	GCGCTCTGAGCTGGTCTTCT	atcaccagcgtggtcagg
CLN6-CALML4	ttccacCTCGACCTCTGGTT	CCACCATCAACATGGCTAGA
CTNNBIP1-CLSTN1	attCAGCAGAAGGTCCGAGT	TGtgactatgccgtggtagg
D2HGDH-GAL3ST2	ACGACATCGTGACTGACCTG	CTCTAAGTCCGAGTGCAGGAA
NUDT14-JAG2	AGGAAGTGGCTTGCAAGGAG	GATCAGCAGCTCCTCATTCG
PRIM1-NACA	gaggagaATGAAGCTGAATCTG	TCCTGTTCTTCAAGCTCTGGT
SCNN1A-TNFRSF1A	GGAGTGGCCAAAGTCAACAT	GGTGAGGGACCAGTCCAATA
MBD1-CCDC11	GCAGTAGACTGGAGGCTTCTACA	CTTGCAGTCATTGTGCTGGT
LMAN2-MXD3	aagctgttccagctgatggt	CTTCTTCCTCCTGTGGATGG
Pirmer for sanger sequencing
Exon1-intron1	cgcggagtAACCTGGAGAT	cggaagaaagcacagctcag
Exon1-intron1	gtttggctctggagtgtgct	GCCAACTGCCTAGGAATCAG
